# Supplementary material for: Exploring the Effects of Geopolitical Shifts on Global Wildlife Trade
Source: Bioscience. 2022 Apr 6;72(6):560–72. doi: 10.1093/biosci/biac015 (PMC9180917; doi:10.1093/biosci/biac015)
Supplement: biac015_Supplemental_Files [file biac015_supplemental_files.zip]

Archive with 2 entries (2 files):
- Supplementary_Material.docx
- Original_vs_Logtransformed.docx
